# Supplementary material for: Effects of population outcrossing on rotifer fitness
Source: BMC Evol Biol. 2010 Oct 18;10:312. doi: 10.1186/1471-2148-10-312 (PMC2967546; doi:10.1186/1471-2148-10-312)
Supplement: Additional file 1 — Raw data from the cross combinations performed in the F1 experiment. For each cross combination, number of replicates and the observations used for the estimation of fitness components are shown. [file 1471-2148-10-312-S1.XLS]

## Sheet: RAW_DATA_F1
Paternal population	Maternal population	No. replicate crossesa	No. sexual females observed	No. sexual females producing diapausing eggs observed	No. Hatched F1 diapausing eggs (out of 40 incubated eggs)	No. viable F1 clonesb	No. females produced in each viable F1 clone	No. males produced in each viable F1 clone c
TOS	TOS	41	929	795	20	16	306, 322, 366, 282, 299, 312, 307, 45, 337, 292, 300, 331, 299, 389, 289, 226	0, 4, 1, 0, 1, 2, 0, 0, 0, 2, 0, 0, 19, 0, 15, 0
HOS	HOS	36	455	225	24	18	555, 264, 39, 189, 185, 22, 207, 308, 331, 112, 122, 142, 239, 365, 307, 59, 520, 210
TUR	TUR	40	704	575	34	34	314, 152, 296, 272, 219, 308, 262, 277, 317, 273, 287, 335, 236, 244, 239, 261, 269, 238, 254, 312, 308, 323, 311, 376, 286, 11, 208, 337, 283, 314, 253, 327, 267, 384	0, 0, 0, 0, 0, 2, 0, 0, 0, 2, 0, 0, 0, 0, 18, 19, 0, 0, 5, 2, 0, 0, 0, 0, 0, 0, 0, 21, 0, 2, 0, 0, 0, 1
CHI	CHI	40	700	543	27	21	228, 173, 141, 165, 31, 117, 188, 228, 37, 223, 1, 210, 1, 122, 211, 122, 182, 171, 223, 98, 134
TOS	HOS	42	533	398	32	27 (out of 30b)	395, 250, 145, 224, 100, 156, 264, 44, 267, 172, 313, 3, 2, 253, 276, 275, 307, 255, 316, 258, 244, 320, 319, 106, 272, 302, 50	0, 0, 0, 0, 0, 0, 0, 0, 0, 0, 5, 0, 0, 0, 0, 0, 22, 1, 0, 0, 1, 2, 3, 0, 0, 0, 0
HOS	TOS	38	719	501	30	27	116, 140, 69, 263, 1, 399, 291, 236, 107, 9, 28, 252, 323, 240, 293, 329, 309, 323, 25, 315, 315, 339, 274, 337, 308, 219, 3	0, 0, 0, 0, 0, 0, 0, 0, 0, 0, 0, 0, 68, 1, 0, 0, 0, 0, 0, 0, 0, 0, 0, 0, 0, 0, 0
TOS	TUR	41	1043	765	36	28 (out of 34b)	148, 274, 264, 326, 136, 365, 185, 262, 92, 278, 291, 356, 363, 317, 274, 295, 177, 186, 104, 91, 319, 208, 53, 228, 139, 85, 317, 36	13, 0, 0, 0, 96, 44, 33, 1, 7, 0, 0, 0, 0, 0, 0, 0, 0, 0, 0, 0, 0, 0, 0, 0, 0, 0, 3, 0
TUR	TOS	41	1057	872	33	28	245, 739, 310, 224, 389, 91, 158, 199, 99, 434, 307, 221, 522, 574, 569, 2, 442, 514, 494, 584, 334, 1, 1, 312, 560, 489, 263, 48	0, 0, 0, 0, 0, 0, 0, 1, 5, 8, 0, 0, 280, 5, 0, 0, 51, 1, 47, 8, 21, 0, 0, 1, 0, 160, 0, 0
TOS	CHI	39	618	572	36	33	347, 269, 139, 305, 342, 196, 313, 284, 111, 347, 347, 84, 301, 1, 1, 280, 275, 246, 218, 88, 348, 189, 2, 4, 248, 244, 342, 360, 225, 279, 276, 15, 393	0, 0, 0, 10, 0, 20, 12, 0, 0, 0, 0, 0, 0, 0, 0, 25, 0, 25, 0, 0, 0, 0, 0, 0, 131, 0, 0, 0, 0, 0, 0, 0, 0
CHI	TOS	41	1048	919	35	31	377, 324, 164, 295, 363, 325, 442, 323, 366, 224, 32, 344, 315, 181, 393, 384, 1, 300, 313, 327, 356, 371, 287, 190, 46, 258, 205, 308, 303, 356, 369	17, 0, 0, 0, 0, 10, 0, 0, 27, 0, 0, 0, 0, 0, 0, 8, 0, 4, 0, 0, 0, 0, 0, 0, 0, 0, 0, 0, 0, 16, 0
