# Supplementary material for: Effects of population outcrossing on rotifer fitness
Source: BMC Evol Biol. 2010 Oct 18;10:312. doi: 10.1186/1471-2148-10-312 (PMC2967546; doi:10.1186/1471-2148-10-312)
Supplement: Additional file 2 — Raw data from the cross combinations performed in the BC experiment. For each cross combination, number of replicates and the observations used for the estimation of fitness components are shown. [file 1471-2148-10-312-S2.XLS]

## Sheet: RAW_DATA_BC
Paternal population a	Maternal population a	No. Replicate BC crosses	No. sexual females observed	No. sexual females producing diapausing eggs	No. hatched BC diapausing eggs b	No. viable BC clones c	No. females produced in each viable BC clone	No. males produced in each viable BC cloned
TOS	(TOS x TOS)	16	406	368	13	8	5, 258, 66, 108, 274, 95, 127, 279	0, 0, 0, 0, 0, 0, 0, 42
(TOS x TOS)	TOS	17	398	330	15	13 (out of 14c)	209, 256, 252, 321, 118, 411, 251, 212, 133, 251, 70, 58, 343	0, 4, 0, 0, 0, 0, 0, 0, 0, 0, 0, 0, 12
TOS	(HOS x TOS)	18	332	291	10	9	269, 239, 325, 318, 230, 333, 70, 230, 341	1, 0, 1, 0, 0, 0, 0, 0, 0
TOS	(TOS x HOS)	20	573	538	14	13	158, 426, 180, 171, 274, 301, 299, 231, 258, 99, 266, 117, 326	0, 1, 0, 0, 0, 0, 0, 0, 0, 0, 0, 0, 11
(HOS x TOS)	TOS	17	493	428	9	9	308, 337, 357, 176, 258, 328, 144, 229, 313
(TOS x HOS)	TOS	19	561	466	14	13	222, 34, 315, 428, 150, 375, 215, 147, 250, 233, 249, 270, 295
TOS	(TUR x TOS)	20	621	547	15	13	219, 216, 336, 162, 359, 359, 264, 238, 279, 294, 330, 369, 226	0, 0, 0, 0, 0, 0, 0, 0, 0, 0, 2, 19, 0
TOS	(TOS x TUR)	18	496	437	18	16 (out of 17c)	332, 389, 29, 313, 136, 278, 259, 259, 264, 258, 88, 276, 117, 313, 184, 246	0, 0, 0, 0, 0, 4, 0, 0, 4, 0, 0, 0, 0, 0, 0, 0
(TUR x TOS)	TOS	20	514	431	9	8	382, 357, 212, 219, 260, 386, 206, 358	0, 0, 1, 11, 0, 0, 0, 0
(TOS x TUR)	TOS	17	374	315	16	14	240, 302, 1, 291, 272, 272, 271, 320, 273, 285, 302, 60, 298, 2	1, 17, 0, 0, 6, 3, 2, 1, 0, 9, 1, 0, 21, 0
TOS	(CHI x TOS)	20	568	428	7 (out of 18b)	5	416, 311, 314, 363, 365	0, 0, 3, 0, 97
TOS	(TOS x CHI)	19	630	598	14	12	147, 286, 377, 148, 162, 259, 91, 342, 291, 277, 337, 364	0, 0, 0, 0, 0, 0, 0, 2, 4, 2, 0, 9
(CHI x TOS)	TOS	20	530	443	7	6	359, 323, 365, 246, 326, 269	0, 0, 0, 2, 0, 0
(TOS x CHI)	TOS	18	440	386	12	11	202, 47, 314, 377, 372, 163, 268, 317, 330, 335, 245	0, 0, 0, 0, 5, 0, 0, 0, 1, 0, 0
